# Supplementary material for: Detection of genome-edited cells by oligoribonucleotide interference-PCR
Source: DNA Res. 2018 Apr 27;25(4):395–407. doi: 10.1093/dnares/dsy012 (PMC6105111; doi:10.1093/dnares/dsy012)
Supplement: Supplementary Table S1 [file dsy012_supplementary_table_s1.xlsx]

## Sheet: Sheet1
Supplementary Table S1
Number	Name	Sequence (5' → 3')	Experiments
28186	hTHYN1-gRNA-target-15-F3	agccagcaaattacttcatcatc	Figures 2, 4, and 5 and Supplementary Figures S5 - S7, S14A and B (THYN1)
28187	hTHYN1-gRNA-target-15-R3	ctcctcctccatccacttagaat	Figures 2, 4, and 5 and Supplementary Figures S4 - S6, S14A and B (THYN1)
27593	hTHYN1-gRNA-target-15-F2	cacccaacaaaagtgtctctgtg	Figure 7 (THYN1)
27594	hTHYN1-gRNA-target-15-R2	gttctcaaaaagcagggagtgaa	Figure 7 (THYN1)
28224	hTHYN1-gRNA-target-15-F5	ccgcagtcgagtctgcagagtgttgg	Supplementary Figures S13
28225	hTHYN1-gRNA-target-15-R5	caaggctgggctcaaattccacatcc	Supplementary Figures S13
27476	hCDKN2A-(-)Bisul-F2	gaggggctggctggtcaccaga	Figures 8 and 9
27477	hCDKN2A-(-)Bisul-R2	tgcagaccctctacccacctggat	Figures 8 and 9
28144	hCDKN2A-ORN-F	ccccgattcaatttggcagttagga	Figures 6 and 7 [CDKN2A(p16)] and Supplementary Figures S8, S10 [CDKN2A(p16)], and S14C-E [CDKN2A(p16)]
28145	hCDKN2A-ORN-R	attacaaaccccttctgaaaactcc	Figures 6 and 7 [CDKN2A(p16)] and Supplementary Figures S8, S10 [CDKN2A(p16)], and S14C-E [CDKN2A(p16)]
28196	human_PD-L1_prom-F	actccatgctcctgccaaat	Supplementary Figure S14A and B (internal control)
28197	human_PD-L1_prom-R	ccagcgagctagccagagat	Supplementary Figure S14A and B (internal control)
27890	hCycD1-prom-seq-F	ccgaagagtctccaggctagaag	Supplementary Figure S14C-E (internal control)
27891	hCycD1-prom-seq-R	acctccttctgcacacatttgaa	Supplementary Figure S14C-E (internal control)
