# Supplementary material for: Detection of genome-edited cells by oligoribonucleotide interference-PCR
Source: DNA Res. 2018 Apr 27;25(4):395–407. doi: 10.1093/dnares/dsy012 (PMC6105111; doi:10.1093/dnares/dsy012)
Supplement: Supplementary Table S2 [file dsy012_supplementary_table_s2.xlsx]

## Sheet: Sheet1
Supplementary Table S2
Name	Sequence (5' → 3')	Target locus	Length (bases)	GC%	Tm(1)	Tm(2)
ORN_20b	cggggucucgacauggucac	human THYN1	20	65	66	57.93
ORN_24b	uccggggucucgacauggucacgc	human THYN1	24	66.6667	80	64.2167
ORN_Target	ccucuuccggggucucgacaugg	human THYN1	23	65.2174	76	62.4043
ORN_302F(NC)	ccgggggcgcugggcuguccc	human IRF-1	21	85.7143	78	68.0238
ORN_306F(NC)	ggggccgggggcgcugggcuguccc	human IRF-1	25	88	94	74.084
ORN_Gx5	caccuccucuacccgaccccc	human CDKN2A(p16)	21	71.4286	72	62.1667
ORN_p16	gcggcccggggucggguaga	human CDKN2A(p16)	20	80	72	64.08
crRNA_hTHYN1	ccucuuccggggucucgacaguuuuagagcuaugcuguuuug	human THYN1	42	50	-	-
crRNA_NC	cggcaggcucgggugcgccuguuuuagagcuaugcuguuuug	chicken Pax5	42	57.1429	-	-
(1) Tm was calculated on the basis of the following formula: (a + u) * 2 + (g + c) * 4. a, u, g, c are the number of the bases A, U, G, C, respectively.
(2) Tm was calculated on the basis of the following formula: 64.9 + 41 * (g + c - 16.4) / (a + u + g + c). a, u, g, c are the number of the bases A, U, G, C, respectively.
(2) Tm can be calculated using Oligo Calc (http://biotools.nubic.northwestern.edu/OligoCalc.html).
